# Supplementary material for: The Impact of Partial Splenic Embolization on Portal Hypertensive Gastropathy in Cirrhotic Patients with Portal Hypertension
Source: J Clin Med. 2023 Apr 3;12(7):2662. doi: 10.3390/jcm12072662 (PMC10094775; doi:10.3390/jcm12072662)
Supplement: Supplementary file 1 [file jcm-12-02662-s001.zip]

Archive with 1 entries (1 files):
- jcm-2300817-supplementary.pdf
